# Supplementary material for: Forensic comparison analysis of smokeless powders by gel permeation chromatography and likelihood ratio evaluation methods
Source: Forensic Sci Res. 2024 Feb 6;10(2):owaf005. doi: 10.1093/fsr/owaf005 (PMC12161493; doi:10.1093/fsr/owaf005)
Supplement: Supplementary_Table_S1_owaf005 [file supplementary_table_s1_owaf005.xlsx]

## Sheet: Sheet1
	s1	s2	s3	s4	s5	s6	s7	s8	s9	s10	s11	s12	s13	s14	s15	s16	s17	s18	s19	s20	s21	s22	s23	s24	s25	s26	s27	s28	s29	s30	s31	s32	s33	s34	s35	s36	s37	s38	s39	s40	s41	s42	s43	s44	s45	s46	s47	s48	s49
s1	195800	0	0	0	0	0	0	0	0	0	0	0	0	0	0	0	0	0	0	0	0	0	0	0	0	0	0	0	0	0	0	0	0	0	0	0	0	0	0	0	0	0	0	0	0	0	0	0	0
s2	2.899e-194	312700	0	0	0	0	0	0	0	0	0	0	0	0	0	0	0	0	0	0	0	0	0	0	0	0	0	0	0	0	0	0	0	0	0	0	0	0	0	0	0	0	0	0	0	0	0	0	0
s3	0	0	80510	0	0	0	0	0	0	0	0	0	0	0	0	0	0	0	0	0	0	0	0	0	0	0	0	0	0	0	0	0	0	0	0	0	0	0	0	0	0	0	0	0	0	0	0	0	0
s4	0	0	0	97530	0	0	0	0	0	0	0	0	0	0	0	0	0	0	0	0	0	0	0	0	0	0	0	0	0	0	0	0	0	0	0	0	0	0	0	0	0	0	0	0	0	0	0	0	0
s5	0	0	0	0	30840	0	0	0	0	0	0	0	0	0	0	0	0	0	0	0	0	0	0	0	0	0	0	0	0	0	0	0	0	0	0	0	0	0	0	0	0	0	0	0	0	0	0	0	0
s6	0	0	0	0	0	481300	0	0	0	0	0	0	0	0	0	0	0	0	0	0	0	0	0	0	0	0	0	0	0	0	0	0	0	0	0	0	0	0	0	0	0	0	0	0	0	0	0	0	0
s7	0	0	0	0	0	0	62490	0	0	0	0	0	0	0	0	0	0	0	0	0	0	0	0	0	0	0	0	0	0	0	0	0	0	0	0	0	0	0	0	0	0	0	0	0	0	0	0	0	0
s8	0	0	0	0	0	0	1.186e-171	67090	0	0	0	0	0	0	0	0	0	0	0	0	0	0	0	0	0	0	0	0	0	0	0	0	0	0	0	0	0	0	0	0	0	0	0	0	0	0	0	0	0
s9	0	0	0	0	0	0	0	9.999e-249	124500	0	0	0	0	0	0	0	0	0	0	0	0	0	0	0	0	0	0	0	0	0	0	0	0	0	0	0	0	0	0	0	0	0	0	0	0	0	0	0	0
s10	0	0	0	0	0	0	0	0	0	46080	0	0	0	0	0	0	0	0	0	0	0	0	0	0	0	0	0	0	0	0	0	0	0	0	0	0	0	0	0	0	0	0	0	0	0	0	0	0	0
s11	1.715e-269	0	0	0	0	0	0	0	0	0	11670	0	0	0	0	0	0	0	0	0	0	0	0	0	0	0	0	0	0	0	0	0	0	0	0	0	0	0	0	0	0	0	0	0	0	0	0	0	0
s12	0	0	0	0	0	0	0	0	0	0	0	823600	0	0	0	0	0	0	0	0	0	0	0	0	0	0	0	0	0	0	0	0	0	0	0	0	0	0	0	0	0	0	0	0	0	0	0	0	0
s13	0	0	0	0	0	0	0	0	0	0	0	0	3289000	0	0	0	0	0	0	0	0	0	0	0	0	0	0	0	0	0	0	0	0	0	0	0	0	0	0	0	0	0	0	0	0	0	0	0	0
s14	0	0	0	0	0	0	0	0	0	0	0	0	0	2237	0	0	0	0	0	0	0	0	0	0	0	0	0	0	0	0	0	0	0	0	0	0	0	0	0	0	0	0	0	0	0	0	0	0	0
s15	0	0	0	0	0	0	0	0	0	0	0	0	0	0	147000	0	0	0	0	0	0	0	0	0	0	0	0	0	0	0	0	0	0	0	0	0	0	0	0	0	0	0	0	0	0	0	0	0	0
s16	0	0	0	0	0	0	0	0	5.21e-138	0	0	0	0	0	0	6487	0	0	0	0	0	0	0	0	0	0	0	0	0	0	0	0	0	0	0	0	0	0	0	0	0	0	0	0	0	0	0	0	0
s17	0	0	0	0	0	0	0	0	0	0	0	0	0	0	5.576e-61	0	66040	0	0	0	0	0	0	0	0	0	0	0	0	0	0	0	0	0	0	0	0	0	0	0	0	0	0	0	0	0	0	0	0
s18	0	0	0	0	0	0	0	0	0	0	0	0	0	0	0	0	0	344300	0	0	0	0	0	0	0	0	0	0	0	0	0	0	0	0	0	0	0	0	0	0	0	0	0	0	0	0	0	0	0
s19	0	0	0	0	0	0	0	0	0	0	0	0	0	0	0	0	0	0	282800	0	0	0	0	0	0	0	0	0	0	0	0	0	0	0	0	0	0	0	0	0	0	0	0	0	0	0	0	0	0
s20	0	0	0	0	0	0	0	0	0	0	0	0	0	0	0	0	0	0	0	96040	0	0	0	0	0	0	0	0	0	0	0	0	0	0	0	0	0	0	0	0	0	0	0	0	0	0	0	0	0
s21	0	0	0	0	0	0	0	0	0	0	0	0	0	0	0	0	0	0	0	0	79780	0	0	0	0	0	0	0	0	0	0	0	0	0	0	0	0	0	0	0	0	0	0	0	0	0	0	0	0
s22	0	0	0	0	0	0	0	0	0	0	0	0	0	0	0	0	0	0	0	0	0	5487	0	0	0	0	0	0	0	0	0	0	0	0	0	0	0	0	0	0	0	0	0	0	0	0	0	0	0
s23	0	0	0	0	0	0	0	0	0	0	0	0	0	0	0	0	0	0	0	8.102e-90	0	0	39180	0	0	0	0	0	0	0	0	0	0	0	0	0	0	0	0	0	0	0	0	0	0	0	0	0	0
s24	0	0	0	0	0	0	0	0	0	0	0	0	0	0	0	0	0	0	0	0	0	0	0	83180	0	0	0	0	0	0	0	0	0	0	0	0	0	0	0	0	0	0	0	0	0	0	0	0	0
s25	0	0	0	0	0	0	0	0	0	0	0	0	0	0	0	0	0	0	0	0	0	0	0	0	75970	0	0	0	0	0	0	0	0	0	0	0	0	0	0	0	0	0	0	0	0	0	0	0	0
s26	0	0	0	0	0	0	0	0	0	0	0	0	0	0	0	0	0	0	0	0	0	0	0	0	0	1564	0	0	0	0	0	0	0	0	0	0	0	0	0	0	0	0	0	0	0	0	0	0	0
s27	0	0	0	0	0	0	0	0	0	0	0	0	0	0	0	0	0	0	0	0	0	0	0	0	0	0	36110	0	0	0	0	0	0	0	0	0	0	0	0	0	0	0	0	0	0	0	0	0	0
s28	0	0	0	0	0	0	0	0	0	0	0	0	0	0	0	0	0	0	0	0	0	0	0	0	0	0	0	1.76e+22	0	0	0	0	0	0	0	0	0	0	0	0	0	0	0	0	0	0	0	0	0
s29	0	0	0	0	0	0	0	0	0	0	0	0	0	0	0	0	0	0	0	0	0	0	0	0	0	0	0	0	95510000	0	0	0	0	0	0	0	0	0	0	0	0	0	0	0	0	0	0	0	0
s30	0	0	0	0	0	0	0	0	0	0	0	0	0	0	0	0	0	0	0	0	0	0	0	6.344e-185	0	6.338e-213	0	0	0	36680	0	0	0	0	0	0	0	0	0	0	0	0	0	0	0	0	0	0	0
s31	0	3.844e-213	0	0	0	0	0	0	0	0	0	0	0	0	0	0	0	0	0	0	0	0	0	0	0	0	0	0	0	0	42250	0	0	0	0	0	0	0	0	0	0	0	0	0	0	0	0	0	0
s32	0	0	0	0	0	0	0	0	0	0	0	0	0	0	0	0	0	0	0	0	0	0	0	0	0	0	0	0	0	0	0	12240	0	0	0	0	0	0	0	0	0	0	0	0	0	0	0	0	0
s33	0	0	1.103e-67	0	0	0	0	0	0	0	0	0	0	0	0	0	0	0	0	0	0	0	0	0	0	0	0	0	0	0	0	0	23890	0	0	0	0	0	0	0	0	0	0	0	0	0	0	0	0
s34	0	0	0	0	0	0	0	0	0	3.1e-155	0	0	0	0	0	0	0	0	0	0	0	0	0	0	0	0	0	0	0	0	0	0	0	177700	0	0	0	0	0	0	0	0	0	0	0	0	0	0	0
s35	0	0	0	0	0	0	0	0	0	5.385e-74	0	0	0	0	0	0	0	0	0	0	0	0	0	0	0	0	0	0	0	0	1.405e-282	0	0	5.371e-53	4494	0	0	0	0	0	0	0	0	0	0	0	0	0	0
s36	0	0	0	0	0	0	0	0	0	0	0	0	0	0	0	0	0	0	0	0	0	0	0	0	0	0	0	0	0	0	0	3.302e-83	0	0	0	221200	0	0	0	0	0	0	0	0	0	0	0	0	0
s37	0	0	0	0	0	0	0	0	0	0	0	0	0	0	0	0	0	0	0	0	0	0	0	0	0	0	0	0	0	0	0	0	0	0	0	0	233700	0	0	0	0	0	0	0	0	0	0	0	0
s38	0	0	0	0	0	0	0	0	0	0	0	0	0	3.065e-21	0	0	0	0	0	0	0	0	0	0	0	0	0	0	0	0	0	0	0	0	0	0	0	12160	0	0	0	0	0	0	0	0	0	0	0
s39	0	0	0	0	0	0	3.295e-243	9.464e-103	0	0	0	0	0	6.77e-286	0	0	0	0	0	0	0	0	0	0	0	0	0	0	0	0	0	0	0	0	0	0	0	0	12740	0	0	0	0	0	0	0	0	0	0
s40	0	0	0	0	0	0	0	0	0	0	0	0	0	0	0	0	0	0	0	0	0	0	0	0	0	0	0	0	0	0	0	0	0	0	0	0	0	0	0	3192000	0	0	0	0	0	0	0	0	0
s41	0	0	0	0	0	0	0	0	0	0	0	0	0	7.654e-143	0	0	0	0	0	0	0	0	0	0	0	0	0	0	0	0	0	0	0	0	0	0	0	2.54e-287	8.045e-71	0	4078	0	0	0	0	0	0	0	0
s42	0	0	0	0	0	0	9.852e-208	0	0	0	0	0	0	0	0	0	0	0	0	0	0	0	0	0	0	0	0	0	0	0	0	0	0	0	0	0	0	0	0	0	0	12960	0	0	0	0	0	0	0
s43	0	0	0	0	0	0	0	0	0	0	0	0	0	0	0	0	0	0	0	0	0	0	0	0	0	0	0	0	0	0	0	0	0	0	0	0	0	0	0	0	0	0	73030	0	0	0	0	0	0
s44	0	0	0	0	0	0	0	0	0	0	0	0	0	0	0	0	0	1.108e-237	0	0	0	0	0	0	0	0	0	0	0	0	0	0	0	0	0	0	0	0	0	0	0	0	0	417500	0	0	0	0	0
s45	0	0	0	0	0	0	0	9.454e-183	0	0	0	0	0	7.83e-235	0	3.764e-276	0	0	0	0	0	0	0	0	0	0	0	0	0	0	0	0	0	0	0	0	0	0	9.203e-77	0	5.062e-201	0	0	0	29830	0	0	0	0
s46	0	0	0	0	0	0	0	0	0	0	0	0	0	0	0	0	0	0	0	0	0	0	0	0	0	0	1.918e-78	0	0	0	0	0	0	0	0	0	0	0	0	0	0	0	0	0	0	7594	0	0	0
s47	0	0	0	0	0	0	0	0	0	0	0	0	0	3.519e-201	0	0	0	0	0	0	0	0	0	0	0	0	0	0	0	0	0	0	0	0	0	0	0	1.089e-109	0	0	0	0	0	0	0	0	6029	0	0
s48	0	0	0	0	0	0	0	0	0	0	0	0	0	0	0	0	0	0	0	0	0	0	0	0	0	0	0	0	0	0	0	0	0	0	0	0	0	0	0	0	0	0	0	0	0	0	0	12180	0
s49	0	0	0	0	0	0	0	0	0	0	0	0	0	0	0	0	0	0	0	0	0	0	0	0	4.827e-268	0	0	0	0	0	0	0	0	0	0	0	0	0	0	0	0	0	0	0	0	0	0	0	301800
s50	0	0	0	0	0	0	0	0	0	0	0	0	0	0	0	0	0	0	0	0	0	0	0	0	0	0	0	0	0	0	0	0	0	0	0	0	0	0	0	0	0	0	0	0	0	0	0	5.619e-51	0
s51	0	0	0	0	0	0	0	0	0	0	0	0	0	0	0	0	0	0	0	0	0	0	0	0	0	0	1.075e-302	0	0	0	0	0	0	0	0	0	0	0	0	0	0	0	0	0	0	0	0	0	0
s52	0	0	0	0	0	0	0	0	0	0	0	0	0	0	0	0	0	0	0	0	0	0	0	0	0	0	0	0	0	0	0	0	0	0	0	0	0	0	0	0	0	0	0	0	0	0	0	0	0
s53	0	0	0	0	0	0	0	0	0	0	0	0	0	0	0	0	0	0	0	0	0	0	0	0	0	0	0	0	0	0	0	0	0	0	0	0	0	0	0	0	0	0	0	0	0	0	0	0	0
s54	0	0	0	0	0	0	0	0	0	0	0	0	0	0	0	0	0	0	0	0	0	0	0	0	0	0	0	0	0	0	0	0	0	0	0	0	0	0	0	0	0	0	0	0	0	0	0	0	0
s55	0	0	0	0	0	0	0	0	0	0	0	0	0	3.415e-260	0	0	0	0	0	0	0	0	0	0	0	0	0	0	0	0	0	0	0	0	0	0	0	2.708e-124	0	0	0	0	0	0	0	0	3.217e-34	0	0
s56	0	0	0	0	0	0	0	0	0	0	0	0	0	0	0	0	0	0	0	0	0	0	0	0	0	0	0	0	0	0	0	0	0	0	0	0	0	0	0	0	0	0	0	0	0	0	0	0	0
s57	0	0	0	0	0	0	0	0	0	0	0	0	0	0	0	0	0	0	0	0	0	0	0	0	0	3.848e-30	0	0	0	9.293e-244	0	0	0	0	0	0	0	0	0	0	0	0	0	0	0	0	0	0	0
s58	0	0	0	0	0	0	0	0	0	0	0	0	0	0	0	0	0	0	0	0	0	0	0	0	0	0	0.4427	0	0	0	0	0	0	0	0	0	0	0	0	0	0	0	0	0	0	1.594e-68	0	0	0
s59	0	0	0	0	0	0	0	0	0	0	0	0	0	0	0	0	0	0	0	0	0	0	0	0	0	8.814e-76	0	0	0	3.103e-58	0	0	0	0	0	0	0	0	0	0	0	0	0	0	0	0	0	0	0
s60	0	0	0	0	0	0	0	0	0	0	0	0	0	0	0	0	0	0	0	0	0	0	0	0	0	0	6.759e-194	0	0	0	0	0	0	0	0	0	0	0	0	0	0	0	0	0	0	0	0	3.202e-187	0
s61	0	0	0	0	0	0	0	0	0	0	0	0	0	0	0	0	0	0	0	0	2.717e-34	0	0	0	0	0	0	0	0	0	0	0	0	0	0	0	0	0	0	0	0	0	0	0	0	0	0	0	0
s62	0	0	0	0	0	0	0	0	0	0	0	0	0	0	0	0	0	0	0	0	0	0	0	1.521e-76	0	0	0	0	0	1.642e-39	0	0	0	0	0	0	0	0	0	0	0	0	0	0	0	0	0	0	0
s63	0	0	0	0	0	0	0	0	0	0	0	0	0	0	0	0	0	0	0	0	0	0	0	0	0	0	0	0	0	0	0	0	0	0	0	0	0	0	0	0	0	0	0	0	0	0	0	0	0
s64	0	0	0	0	0	0	0	0	0	0	0	0	0	0	0	0	0	0	0	0	0	0	0	0	0	0	2.647e-236	0	0	0	0	0	0	0	0	0	0	0	0	0	0	0	0	0	0	0	0	0	0
s65	0	0	0	0	0	0	0	0	0	0	0	0	0	0	0	0	0	0	0	0	0	0	0	0	0	0	0	0	0	0	0	0	0	0	0	0	0	0	0	0	0	0	0	0	0	0	0	0	0
s66	0	0	0	0	0	0	0	0	0	0	0	0	0	0	0	0	0	0	0	0	6.315e-63	0	0	0	0	0	0	0	0	0	0	0	0	0	0	0	0	0	0	0	0	0	0	0	0	0	0	0	0
s67	0	0	0	0	0	0	0	0	0	0	0	0	0	0	0	0	0	0	0	2.72e-114	0	0	1.449e-277	0	0	9.822e-104	0	0	0	0	0	0	0	0	0	0	0	0	0	0	0	0	0	0	0	0	0	0	0
s68	0	0	0	0	0	0	0	0	0	0	0	0	0	0	0	0	0	0	0	0	0	0	1.256e-217	0	0	0	0	0	0	3.333e-204	0	0	0	0	0	0	0	0	0	0	0	0	0	0	0	0	0	0	0
s69	0	0	0	0	0	0	0	0	0	0	0	0	0	0	0	0	0	0	0	0	0	0	0	0	0	0	0	0	0	0	0	0	0	0	0	0	0	0	0	0	0	0	0	0	0	0	0	5.745e-253	0
s70	0	0	0	0	0	0	0	0	0	0	0	0	0	0	0	0	0	0	0	0	0	0	0	0	0	0	6.099e-112	0	0	0	0	0	0	0	0	0	0	0	0	0	0	0	0	0	0	1.194e-258	0	1.517e-263	0
s71	0	0	0	0	0	0	0	0	0	0	0	0	0	0	0	0	0	0	0	0	0	0	0	0	0	4.133e-91	0	0	0	0	0	0	0	0	0	0	0	0	0	0	0	0	0	0	0	0	0	0	0
s72	0	0	0	0	0	0	0	0	0	0	0	0	0	0	0	0	0	0	0	0	0	0	2.062e-265	0	0	0	0	0	0	0	0	0	0	0	0	0	0	0	0	0	0	0	0	0	0	0	0	0	0
s73	0	0	0	0	0	0	0	0	0	0	0	0	0	0	0	0	0	0	0	0	0	0	0	0	0	0	0	0	0	0	0	0	0	0	0	0	0	0	0	0	0	0	0	0	0	0	0	0	0
s74	0	0	0	0	0	0	0	0	0	0	0	0	0	0	0	0	0	0	0	0	0	0	2.049e-275	0	0	0	0	0	0	0	0	0	0	0	0	0	0	0	0	0	0	0	0	0	0	0	0	0	0
s75	0	0	0	0	0	0	0	0	0	0	0	0	0	0	0	0	0	0	0	0	0	0	0	0	0	0	1.618e-177	0	0	0	0	0	0	0	0	0	0	0	0	0	0	0	0	0	0	1.131e-298	0	0	0
s76	0	0	0	0	0	0	0	0	0	0	0	0	0	0	0	0	0	0	0	0	0	0	0	0	0	0	0	0	0	0	0	0	0	0	0	0	0	0	0	0	0	0	0	0	0	0	0	2.592e-39	0
s77	0	0	0	0	0	0	0	0	0	0	0	0	0	0	0	0	0	0	0	0	0	0	0	0	0	0	0	0	0	0	0	0	0	0	0	0	0	0	0	0	0	0	0	0	0	0	0	1.68e-95	0
s78	0	0	0	0	0	0	0	0	0	0	0	0	0	0	0	0	0	0	0	0	1.361e-28	0	0	0	0	0	0	0	0	0	0	0	0	0	0	0	0	0	0	0	0	0	0	0	0	0	0	0	0
s79	0	0	0	0	0	0	0	0	0	0	0	0	0	0	0	0	0	0	0	0	0	0	0	0	0	0	0	0	0	0	0	0	0	0	0	0	0	0	0	0	0	0	1.477e-171	0	0	0	0	0	0
[truncated: 30 more columns]
